# Supplementary material for: “Life at the River is a Living Hell:” a qualitative study of trauma, mental health, substance use and HIV risk behavior among female fish traders from the Kafue Flatlands in Zambia
Source: BMC Womens Health. 2017 Mar 7;17:15. doi: 10.1186/s12905-017-0369-z (PMC5341354; doi:10.1186/s12905-017-0369-z)
Supplement: Additional file 1: — "Focus group quotes". "Interview and FG demographics". "Quotes from themes from analysis". (ZIP 60 kb) [file 12905_2017_369_MOESM1_ESM.zip]

Archive with 2 entries (2 files):
- focus group quotesR3.xlsx
- Quotes from themes from analysisR3.xlsx
