# Supplementary material for: “Life at the River is a Living Hell:” a qualitative study of trauma, mental health, substance use and HIV risk behavior among female fish traders from the Kafue Flatlands in Zambia
Source: BMC Womens Health. 2017 Mar 7;17:15. doi: 10.1186/s12905-017-0369-z (PMC5341354; doi:10.1186/s12905-017-0369-z)
Supplement: Additional file 1: — "Focus group quotes". "Interview and FG demographics". "Quotes from themes from analysis". (ZIP 60 kb) [file 12905_2017_369_MOESM1_ESM.zip › focus group quotesR3.xlsx]

## Sheet: Sheet1
Migrant-related stressors		Trauma		Trauma sx		HIV risk		Alcohol abuse and other drugs		Relationship between trauma and HIV
We do have problem of toilets. We answer the call of nature in the water wince we don't have places where we can help ourselves.		When a fight starts, no one is allowed to separate or stop the fight. Mostly people end up assaulting each other.		Every time we are on boats travelling, we are always worried that anything can happen. Maybe I wil die as well.		In most cases because of overstaying at the river, we do temper with our capital. In so doing, we end up getting fish on credit from fishermen…If business did not move well and you ail to pay in good time, that becomes a trap because fishermen demand sex to compensate for their money.		Some are used by demons in beer drinking.		Women get invovled in extramarital affairs because family members don't give them support. Some are orphans, others are widows and divorcees. These people are vulnerabel and have no where were they can get help or support.
We spend a lot of money on trasnport. We pay the owners of the boats, to the oxyn wagons, to the trucks to get us to the market. We also pay the loaders and off loaders at every poing on the way. We again pay for storage at the deopt when we arrive at the market place.				Some people behave as if they are confused when they are in problems. They even fail to reason properly.		Some women just come with transport money to the river and start selling their bodies in order to buy fish.		Some women sniff and take drugs.
At the river we live in temporal shelters. When rains pour heavily, the shleters are washed away and we remain in the cold with children.		A. Yes, we fish traders do face a lot of challenges and one of them are the rains. At the river we make we live in temporal shelters (make shifts). When rains pour heavily the shelters are washed away and we remain on the cold with children. Sometimes water comes out from the ground where we sleep		Some people plan to kill themselves when they face problems and challenges. Others would even contemplate to kill all his children and the spouse before taking their lives.		Sexual violence doesn't happen in most cases. Fishermen just propose love to us. It's up to an individual to accept or turn down the proposal. Some women accept sexual relations with fishermen in order to be receiving free fish and buysing cheap fish from them. Therefore, forcing someone to have sex is not common in fishing camps.		Beer creates more problems.		... women have demons that compel them to drink beer and to have more sexual partners. Others yet said to avoid worries its better to have more sexual partners. But others drink to avoid loneliness
We don't have health centers neary. Pregnany mothers have challenges to get to the nearest health centers as a result of long distances.				Someoe who has no peace has problems and is anxious and in a panicked mood. The mind and heart is unstable.		Yes, we become aware [that the fishermen that slept with me is having affairs with other women], but there is nothing we can do about it.
We don't have access to mosquito nets, so we are infected with malaria.		A. We don’t have access to clean water. We drink contaminated water				Do you normally use condoms, or do you avoid using condoms for fear of sited to be a prostitute? [condom stigma]
When boats capsize all the crewmembers atre at risk of perishing. Those who don't know how to swim, they die. At times, even when one knows thow to swim, he/she is caught by crocodiles.						It's common among women fish traders [to have both fishermen and drivers as their sexual partners]. They do that in order to be having free fish and free transport.
		sexual violence doesn’t happen in most cases. Fishermen just propose love to us. It’s up to an individual to accept or turn down the proposal. Some women accept sexual relations with fishermen in order to be receiving free fish and buying cheap fish from them. Therefore forcing someone to have sex is not common in fishing camps. Girl friends for fishermen always are the first to buy fish. Whether…		Its painful and we get affected psychologically. At times we experience nightmares regarding such fatalities. However we always continue with the same business because we do not have alternative businesses for our survival. During the accidents we lose almost everything. We always start looking for starter capital to continue with the same business. Every time we are on boats travelling we are al…		We don't use [condoms] with our spouses, but we use with other sexual partners.
						Most of us we don’t use condoms.
						Its common among women fish traders. They do that in order to be having free fish and free transport
						I don’t know how to use it
