# Supplementary material for: “Life at the River is a Living Hell:” a qualitative study of trauma, mental health, substance use and HIV risk behavior among female fish traders from the Kafue Flatlands in Zambia
Source: BMC Womens Health. 2017 Mar 7;17:15. doi: 10.1186/s12905-017-0369-z (PMC5341354; doi:10.1186/s12905-017-0369-z)
Supplement: Additional file 1: — "Focus group quotes". "Interview and FG demographics". "Quotes from themes from analysis". (ZIP 60 kb) [file 12905_2017_369_MOESM1_ESM.zip › Quotes from themes from analysisR3.xlsx]

## Sheet: Migration
Migration
Time spent @ river		Physical health problems		Impact on being away from children and family		Prefer not to migrate		Stress of travel
Lenth of stay		Lack of services re: migration patters				Prefer to stay stationary
Circular patters				Children		(Rather do another job)
> overall, factors that are out of their control		River		My children are affected very much nowadays because I am overstaying at the river. Even when I give them money to use at home it does not take them anywhere. I finishes before I come back because staying at the river 2 months is a long time		…If I had someone to look after me I could have been staying at home looking after my children. But I am forced in order to feed my children and pay my rentals.		Transportation is a problem. We carried like animals in open vans. The type of life at the river is a living hell, there is no proper sanitation, and we live like wild animals
		...The girl was ordered by the fishermen to abort his pregnancy. The girl died a week ago after attempting to remove the pregnancy through abortion.		Some friends have families but their behavior leaves much to be desired. They could be quite alright, go for business buy fish, and come back to the market in town, but they don’t normally visit or see families first before going back to the river. They would just sell fish and go back without taking care of the welfare of the family. That worries me because they have little children, these women…		…Body pains because of movements in vehicles. That’s why if I had enough capital I could stay home and do business locally which does not involve movements.		…Today we have a big loss on our business as a result of the breakdown that we had on the road. The fish has gone bad, hence we are not happy.
How many times do you go to the river to buy fish?		Someone had an STI and was hiding and died.		The children are mostly affected because we spend more days than usual at the river to look for fish. Even the money that we give the children to use, get finished before we return home.		...I have spent so many years on the road, I could even want to start running a shop if I can have enough capital to avoid moving long distances.		From town we load our fridges with ice blocks. Then from the river we load fish in our fridges and load it in trucks. Sometimes thieves follow us like the way we were robbed.
I go there twice because of the scarcity of fish.		Most people at the river suffer from diarrhea.		When I am away from home some of the small children refuse to go to school.				at times we do get stranded on the road, at one time we had stayed at the breakdown for 2 days. Our fish was destroyed.
It depends on the availability of fish. If there is fish, we take more trips. If there is no fish like now it’s difficult of fish. If there is fish, we take more trips. If there is no fish like now, it’s difficult.		I have been affected by floods and some people die with such floods. We need to be helped with life jackets. Some government officials came and interviewed us and promised to assist with life jackets. However, they have never come back.		I have 7 children. Four are living with their father. We divorced in 2008. I find life to be difficult looking after school children and paying for my rent. Right now the children are not going to school.				The problem is the way some drivers drive their vehicles. It is a risk to us. But on the river we use speed boats even though there is less risk with a speed boat we can’t rule out accidents. The only dangers are on the curves.
Two to three times in a month depending on how good or bad is the weather and the availability of fish.		Some of our friends go to the river and get married to the fishermen in order to be buying fish from them... Some have ended up dying with HIV, TB, and other diseases.		...If I overstay at the river my children run out of food.				The most worrying thing is the kind of transportation that we use. Its very risk[y]. Then again where we sleep in the depots, we just sleep together with men. It’s a bad scenario.
				The second born daughter takes care of [my children].				The other problem is the transport of ox wagons. The owners don’t allow people to sit on those wagons. When we move for six hours. It’s on foot.
How long do you stay at the river to buy fish?		Lack of basic services		Three of my children are in boarding school. I just have one with me.
It depends on the availability of fish. At times I stay four days then go back.		We have one person who is delegated to assist giving drugs to the people. The sick people go to collect medicines without being tested.		...I have worries about the welfare of my children since we don’t have schools at Kafue River. Our children don’t go to school. I think about their future. I have no one in town to support them. That gives me worry.				We do find ourselves on road accidents due to bad roads sometimes, that makes me worried. At times our husbands meet hippos and crocodiles in the river which is a danger to their lives.
It depends how available the fish is, sometimes I stay for five days then come back.		...I have worries about the welfare of my children since we don’t have schools at Kafue River. Our children don’t go to school. I think about their future. I have no one in town to support them. That gives me worry.		The eldest ones of my children [takes care of the younger children].				The kind of driving by drivers, some drink while driving, others over speed which causes accidents
[I stay] one week to two weeks depending on how good or bad the weather is and availability of fish		The child is being kept by my family members because we don’t have schools clinics at the river		The child is being kept by my family members because we don’t have schools clinics at the river				...They will load different types of groceries like sugar and other food staff, containers of beer, bags of mealie meal and fridges loaded with ice blocks on top of the load that’s where we sit with children and we travel during the night time, in case of accidents no one can survive.
Some times I stay two weeks. If fish is available I can stay for one week and some days.		I have heard and seen people who have been attacked. The problem we don’t have a hospital and a police post nearby. Some die on the way to the hospital		They look after themselves. Q: How old are they? A: 1996, 1998, 2004 and 2008				The drivers who transport us and our fish normally drive while drunk which puts us in a lot of risk. When we arrive at the market, the boys who do the off loading also oppress and exploit us. They over charge for off loading they are never considerable and don’t care if they have injured our feelings
[What about if you do not find fish available?] You can even stay for two weeks.		A lot of people die in water, even my child died in water. When people die in water some bodies decompose before retrieving it. Due to lack of protective clothes, people touch those dead bodies which are a threat to disease. That worries me.		One is 17 years, the other one is 14 years then 8 and 3 years old[…] The 17 years old takes care of the young ones.
...in most cases fishermen come to entice women in the pretex of selling them fish, some women fall into that trap and win such favors. But for us who want to be honest, you can even stay for three weeks to buy fish.		I feel pity for people who live around the river. The life is miserable, they have no schools, clinics police posts and other recreation facilities. Pregnant women deliver children in homes which are a risk, even us fish traders we pass through hardships. We are just lobbing the government and other organizations to come for our assistance.		They are left with my young sister to my mother at the farm.
...If your are straight with business, you can’t do business with fishermen. Fishermen want sexual relationship before givin' serious business. If you refuse they don’t normally sell you fish. That's the more reason why we stay up to two weeks or more to wait for fish. All fish should be given first to the girl friends then we are considered last. Such corruption in buying fish delays us and affe…		I would love at the river people should have toilets, there are no toilets.
		The type of life at the river is a living hell, there is no proper sanitation, and we live like wild animals		Husbands
How many hours do you take to travel from Lusaka to Kafue flats?		... we don’t have safe water. The water is contaminated and may cause cholera or diarrhea diseases.		[My husband] left me for seven years and married another wife, but he came to me and apologized.
We travel from 19:00hrs to 03:00hrs.				…Some of our friends go to the river and get married to the fishermen in order to be buying fish from them meanwhile back in town they have husbands and children...
How long do you take to travel on water?		Lack of institutional services		...Most of the women that do fish business are not honest. They come to get married to fishermen in order to get favours from fishermen. These women have husbands back in town.
Sometimes from morning 'til late.		We need a lot of help especially women in fish trade. Women are supposed to be respectful and take care of families. The behavior at the river is very bad. I am appealing to people who can come and help in behavior change to fish traders.		…Some women involve themselves in extramarital sex with other women’s husbands. This brings fighting and confusions where we buy fish.
		We don’t have [places to seek services]. We just suffer like that. You find that even those who should assist with capital are not there. I and my friends were introduced to a microfinance institution who promised to assist but up to now nothing have happened.		**Note: Blame largely on fish traders^
		If we had organization that could be helping we could not be passing through what we go through. If lending institutions of money or government could come on board women who do fish business could not involve in such evil vices in order to get fish with fishermen.
		The traders of fish should have a representation at the river to help remove the barriers, exploitation and discrimination in the way fish is sold to the buyers or traders. This will help reduce issues of prostitution, hence protect the masses from HIV/AIDS.
		Sometimes I fear to borrow money from places like FINCA because it may put me in problems in case I do not make profit in my business.
		Sometimes we want organizations to come for our help in the area of need, but they just end up interviewing us and they don’t come back.
		I was in FAWEZA Group. We contributed some money to help us in time of need. Nothing has happened. We went to see the DC who told us to open the account for our group in order for the government to help us. So we are still waiting.
		Q. Do you have places where you go to seek for help concerning the problems that you pass through? A. No, but I was thinking of seeking help from social welfare. Maybe they can help to take care of my children

## Sheet: Fish Trading Business
Fish Trading Business
Prefer not to do the job		Bad biz = neg thoughts		Fish ban = neg view of govt		Marital problems - fishermen have sex with multiple partners		View of women in the business		Guilt/Shame/Stigma		Leisure time (another biz, not feeling good or doing something enjoyable)		Social relationships		Competitive
No other options		Bad biz contributes to loneliness		Feeling that government doesn't understand the burden		*Different experience for migrant fish traders and women who live near the river.		Men take advantage		Guilt - inability to provide for family				Instrumental relationships		Fish goes to women who are willing to engage in transactional sex
		Biz affects relationships		Feeling tha the government doesn't provide resources to counteract the burden				Caretakers		Shame - being involved in the business		I sell beer at home.		Lack of friendships		Business requires traders to take risks
Things were difficult for me at the time. I had children and was on separation with my husband and so I had difficulties to look after my children who were under my custody. Since I am not educated fish business become my immediate option.				Women risk jail to survive during ban/rainy season		I and others who live in Kafue near the river have husbands. The problem is with the women who come from here in town, they go out with our men. This situation causes fighting and confusion in our homes.		Women have limited power		Stigma of fish traders		I sell second hand clothes.
What made you to start fish business? A: It's lack of education. Fish business is what I can manage.		Negative thoughts and loneliness				Mostly the traders that come from other places affect our marriages so much. It also happened to me, I nearly lost my marriage.						...I am committed at church. The other things which I do, I run a restaurant. […] On Mondays and Sundays I go to check on the restaurant.		Instrumental relationships		Transactional sex
My mother is in fish business. She has boats and fishing nets that is the more reason for me to find my self in such trade.		I feel lonely if fish is not selling properly in town and if there is scarcity of fish at the river. This business is our livelihood, that’s why anything that affects our business causes us to be lonely		Government doesn't understand the burden		…We wanted to be doing business [in Lusaka] and also doing a bit of farming. My husband was also cheating on me when he goes to the river, so I decided that we build a house and start living there		Men take advantage		Guilt		In Kafue Flats, we dno't just deal in fish business, be we also do farming.		Some [of my friends at the river] are business friends and the wives of fishermen. […] [My friends in Lusaka] are marketeers who buy fish from us and neighbours. […] We meet at the market.		In most cases us women fish traders find it difficult to buy fish from fishermen and as a result most women who are married end up with sexual partners who are fishermen in order to have access to fish. Some women fish traders sell their bodies for fish.
I work with a child. He did not do well in grade 12		…Especially when business is slow, I feel lonely and think on how my children would survive.		During fish ban we suffer so much because of hunger. The fisheries always confiscate our boats and nets when caught fishing. We need to be given chance to fish and be able to buy food for our families, because these are hard times for us the river. We depend on fish for survival.		[I am worried about] women who sell their bodies for fish and money. These people do not select who to sleep with so I am worried about my husband’s loose life to women.		...We have no one to speak for us at the river. Fishermen exploit us with exorbitant prices sometimes. Today we can buy fish at K50. The following day the same kilograms of fish can be sold at K100. These habits by fishermen bring to us a lot of loss in our fish trade.		In town children go and come back from school and wish my children were also going to school. When I go home we just look at our children helplessly without having a targetable plan of taking them to school.		If we do not have fish, it means no business and no money. Normally we just look for some piece work to survive on.		We do not have much time with friends because at the river we are always busy. We do discuss how we can change the type of business which we do.		Most fishermen who are women seek favors from fishermen who normally catch a lot of fish. Now due to difficulties in buying fish, most women end up having sexual affairs with such fishermen in order to get fish from them. Most respected women fall into such trap to simple fishermen because of fish.
I have not gone to school to have a better job.		I feel lonely when I do not access fish in good time at the river. I do get worried and start thinking how life will be.		...during fish ban we always have difficulties to find food		…My husband was not doing targetable business. It was a struggle. Then I introduced him to fish trade since I was the one who knew it best. Immediately he was exposed to a lot of money. He started misbehaving with other women, the acts which he never did.		...sometimes fishermen would opt to give fish to a new comer just because they want to have sex with her, and when the relationship has developed it means the fish has to be sold to her first then the extra is now sold to us.		I […] blame myself, especially in my marriage. I feel maybe I am at fault, that's why my husband moves away from home to look for other women. The guilt comes sometimes.		I sell charcoal, brew a tradition drink called munkoyo which I sell, and I sell fritters.		[When I am with my friends,] we advise each other on business ideas, and sometimes if one is broke or business has gone down, we assist, and that person pays back later.		Buying fish is a problem. First fishermen have to give and sell fish first to the women they go out with as sexual partners, and then the remaining fish is what we buy.
Fish is difficult to find and business has gone down. So the worry is how to fend for our families. I only know fish business.				If we do not have fish, it means no business and no money…		The dishonest behavior of my husband in the area of women worries me most. I had agreed with my husband to start fish business after he stopped work. With the money that we had, he started going to the river to buy fish. The first trip was ok. He made profit. Afterwards he started going out with women until a friend advised me to take over the business...		If your are straight with business, you can’t do business with fishermen. Fishermen want sexual relationship before given serious business. If you refuse they don’t normally sell you fish. Thats the more reason why we stay up to two weeks or more to wait for fish. All fish should be given first to the girl friends then we are considered at last. Such corruption in buying fish delays us and affect…		Life somehow has become difficult, because the business is not doing fine, I am a mother of four children. Some are still going to school and some are not because I don’t have money to sponsor them all.		…At times we make fritters and exchange with fish. We sometimes exchange mealie meal with fish during rains.		[When the people of Kafue do not treat me well,] I know how to interact with them in other ways. We do cooperate with each other for me to get fish from them.		Fishermen would want to marry you first to do business with them. If you purely follow business at the river, you shall be subjected to a lot of suffering for you to buy fish.
Sometimes I ask myself where I will go with the same business. I do not see progress I am at the same position ever since I started in 2010. If I can have other things I could stop and start another business. Sometimes I run at a loss.		Bad biz affects relationships		...the problems are the rules around that area which is imposed on every one who goes there.		I have a friends who was doing fish trade with the husband. The husband started misbehaving at the river and married another woman. The woman was HIV Positive,. The man contracted it from that other woman and affected my friend also. As I am talking my friend is HIV positive, the health has deteriorated for my friend		When we arrive at the market, the boys who do the off loading also oppress and exploit us. They over charge for off loading they are never considerable and don’t care if they have injured our feelings.		What I want is that, I should have money and be around to keep my children.				I had borrowed at one time money amounting to 7000 kwacha and had a big loss on banana trade. The friend took me to police, so now I don't borrow.		There are rules which chairmen at the river impose on all traders. Such rules contribute to prostitution in fish trade. Women are compelled to associate with fishermen for them to have access to the fish.
We started fish business because it did not require a big capital		Mostly it’s fish business [that causes my husband and I to differ]. If business does not move well my husband always get annoyed on me.				...That driver wanted to have sex with me, but I refused and told him that I am a married woman. But there are others who do that. The husband of my friend wasted ten thousand kwacha on women.		...Most fishermen who are women seek favors from fishermen who normally catch a lot of fish. Now due to difficulties in buying fish most women end up having sexual affairs with such fishermen in order to get fish from them. Most respected women fall into such trap...		I think about the education of my children and their survival, whether I will manage to take care of them since I am a widow.		Not feeling good or doing something enjoyable		The welcome [at Kafue Flats] was ok, and we were given the advice on how to live at the river.		...sometimes fishermen would opt to give fish to a new comer just because they want to have sex with her and when the relationship has developed it means the fish has to be sold to her first then the extra is now sold to us…
...Sometimes I do think if I was educated my life could have been better		...if your business have gone down and stranded, friends avoid you.		Government doesn't provide resources to counteract the burden				...in most cases fishermen come to entice women in the pretex of selling them fish, some women fall into that trap and win such favors…		Death is not predictable I always think if I had to die like my husband, what inheritance will I leave behind to my children. That thought bothers me. At least if I can build a decent house and have a piece of land for my children I will be at peace.		I don’t [go to places like kitchen parties, wedding or somewhere] because I am busy looking for money to take my children to school.				...If your are straight with business, you can’t do business with fishermen. Fishermen want sexual relationship before given serious business. If you refuse they don’t normally sell you fish. Thats the more reason why we stay up to two weeks or more to wait for fish. All fish should be given first to the girl friends then we are considered at last. Such corruption in buying fish delays us and aff…
I have never gone to school[…] Fish business is easier for me unlike some other businesses. I just buy and resell fish		...nowadays people will regard you if you have money or something. If you don’t have money no one will be near you.		You see our friends like farmers are helped by the government through the provision of agriculture inputs such fertilizers and seeds. But unlike us fish traders the government denies us such opportunities. We would like to be supported as well, as fish traders.				Fishermen would want to marry you first to do business with them. If you purely follow business at the river, you shall be subjected to a lot of suffering for you to buy fish				We do not have much time with friends because at the river we are always busy. We do discuss how we can change the type of business which we do.		Troublesome relationships (lack of trust and respect for one another = no friendship)		…in most cases fishermen come to entice women in the pretex of selling them fish, some women fall into that trap and win such favors...
				...there is no control in the way they catch fish. They even catch small ones which are not fully grown. The government should just come in and put in fishing measures to pressure fish				When you are approached by fisherman to have sex with you in exchange for money, then you refuse, they look for ways of punishing you. They organize their friends to swindle the money from you so that you end up stuck in business. The fishermen who got the money would even start trading their fish at a different location.		Shame				Some women involve themselves in extramarital sex with other women’s husbands. This brings fighting and confusions where we buy fish. Those things make me to be afraid and I have chosen to have one friend, my fellow widow, to avoid such wrangles.		Sometimes a fisherman would bring fish and sell you cheaply and come to propose love the following day.
				We need a lot of help especially women in fish trade. Women are supposed to be respectful and take care of families. The behavior at the river is very bad. I am appealing to people who can come and help in behavior change to fish traders.						Yes, I have a man[…]He is just a man friend[…] I can love him normally, but not with that deeper love because he has a wife and children.				There at the river there is a girlfriend who used to go out with my husband. When I arrive there she always comes to insult me...
				If we had organizations that could be helping we could not be passing through what we go through. If lending institutions of money or government could come on board women who do fish business could not involve in such evil vices in order to get fish with fishermen				Women have limited power		Fish business is easier for me unlike some other businesses. I just buy and resell fish.				I have few friends. Most of the women that do fish business are not honest. They come to get married to fishermen in order to get favours from fishermen…		Business requires risk
				The only question I would want to ask is to know whether you are coming from. Is it the government or another place? I feel pity for people who live around the river. The life is miserable, they have no schools, clinics police posts and other recreation facilities. Pregnant women deliver children in homes which are a risk, even us fish traders we pass through hardships. We are just lobbing the go…				...Where we sleep in the depots, we just sleep together with men. It’s a bad scenario[…] There is no respect. Sometimes some men come drunk and make a lot of noise. Since we don’t have another option we just endure the situation.		There is no respect. Sometimes some men come drunk and make a lot of noise. Since we don't have another option, we just endure the situation.				[I stay at home during my free time to] avoid quarreling with other people.		Most people who are along or near the river are affected by floods. When the open the gate from the dam, they always more to higher lands for safety.
				I would want people to assist me buy fishing nets.				There are rules which chairmen at the river impose on all traders such rules contribute to prostitution in fish trade. Women are compelled to associate with fishermen for them to have access to the fish.		I cannot run away from that fact [that fishermen approach me to have sex with me in order to give me fish]. Men always make advances to women, but for me, I take a firm stance to tell them that I am married and I am not into that habbit.				Yes I do have friends who would stop associating with me for no apparent reason. Those kinds of experiences make me feel humiliated.		Fire is a big problem especially at the river. Mostly shelters are made of grass and sacks so they normally have such occurrences.
				...some people die with such floods. We need to be helped with life jackets. Some government officials came and interviewed us and promised to assist with life jackets. However they have never come back				Yes we nearly died [in a water accident]. That day we used a paddled boat. I told the drivers of the boat to pack the boat after noticing the waves on water but I was told to shut up because I was not paddling the boat and had no experience on water. The wave grew and bashed against the boat three times. In the panic had to throw fish in water to lighten the boat because of the water which went i…		…the worry is how to fend for our families. I only know fish business.						I assaulted a minibus driver because they had broken my fridge for fish.
								...we as wives of fishermen came up with an initiative of a group of women who should have been resolving some critical issues affecting us. The purpose of the group was supposed to counsel fish traders who were taking advantage of our husbands by sleeping with them in order to get fish. This move was blocked.		I have been forced at the river by a fisherman who was drunk but we fought and he did not do anything. I have heard and see people raped.						The problem is the way some drivers drive their vehicles. It is a risk to us. But on the river we use speed boats even though there is less risk with a speed boat we can’t rule out accidents.
				Women risk going to jail to survive						At the river, different types of people are found. The river is patronized by thieves, prostitutes, the unemployed, etc. This business does not require a National Registration Card for one to start. What is required is the mindset.						I was attacked by thieves at the river. They grabbed money and our items.
				Then during rain season fisheries close the river. We experience extreme hunger during rain season and transport is difficult to the market as a result of floods. We are always caught and taken to prison just because we want to survive during fish ban.						The type of life here at the river is bad. [Women and men meet sexual partners] along the river in shelters made of sacks and grass.						Here at the river we live a nomadic type of life. During floods we migrate to higher land where we even do a bit of farming. Now we have heard that our houses have been demolished so we don’t know how we shall survive.
				[During] fish bans, they always grab items and fish and put us in cells.						Yes, some women involve themselves in extramarital sex with other women’s husbands. This brings fighting and confusions where we buy fish. Those things make me to be afraid and I have chosen to have one friend my fellow widow to avoid such wrangles.						I try to avoid [losing hope] at all costs whenever I have a loss in business. I even go to the extent of borrowing the money to start all over again.
				I and my friends were taken to Mumbwa remand prison and had to appear in court and was fined K1,000 each or serve six months imprisonment. I lost fish and had to start from zero. We went to buy fish during fish ban.
				During fish ban, I and my friends suffer so much. As I told you we don’t have other alternatives we depend solely on fish business, because of hunger we do secretly attempt to do fish business, but we are always caught and put sometimes in prisons. Life becomes miserable during fish bans.						Stigma
										In most cases fishermen demands for sex for them to sell you fish. To those who have no self-control it’s a big problem. But for me as a Christian I just avoid buying from such fishermen, because not every fisherman does that.
				Misc.						...Some women just go to sell their bodies for fish and money.
				Some game rangers came and stormed our houses in search of game meat in case we had some.						I and others who live in Kafue near the river have husbands. The problem is with the women who come from here in town, they go out with our men. This situation causes fighting and confusion in our homes.
										A lot [of things make me unhappy]. Mostly the traders that come from other places affect our marriages so much. It also happened to me, I nearly lost my marriage.
										Most women who do fish trade do not respect themselves, they go out with fishermen even when they have left their husbands.
										[Those who have sex with people who are not their husbands] are not well cultured. Some women come from very good homes but end up having sex with fishermen.
										Some friends have families but their behavior leaves much to be desired. They could be quite alright go for business, buy fish, and come back to the market in town, but they don’t normally visit or see families first before going back to the river. They would just sell fish and go back without taking care of the welfare of the family. That worries me because they have little children. These women…
										[People sell their bodies in order to get money] due to laziness and lack of sense.
										[People have sex or sell their bodies for money or fish because] they lack sense and respect.
										It's their character. Some of these women of these women do even have money to buy fish, but they just want to sleep with other people's husbands to get free fish.
										[Married women have sex with men in exchange for money or fish because]…Women move out to look for ment to have sexual satisfaction. Others it's their heart of lust to sleep with men.
										Women traders swindle money and break other people's marriaes.
										We as wives of fishermen came up with an initative of a group of women…The purpose of the group was supposed to counsel fish traders who were taking advantage of our husbands by sleeping with them in order to get fish.

## Sheet: Stress_Trauma
Stressors and Trauma
Prison due to bans		Trauma history		Death of a loved one
		Interpersonal and gender-based (experienced)
[I was affected by] the teargas by the police.		Interpersonal (experienced, witnessed, or heard)		I had some miscarriage through abortion whilst I was still with my hubby. This makes me to be remorseful and don’t forget about it because I did it, but I confessed to God and I am still confessing.
...the soldiers and police pounced on Chibolya compound. I lost my fish through that…		Non-interpersonal trauma - experienced		I do remember the death of my elder brother, I always think may be if it was this time, he could not have died because of the introduction of ARVs.
...during rain season it’s a bit tricky to do business because of fish ban and floods. We sell dry fish in rain season. I was even caught and went to prison.		Non-interpersonal trauma - witness or heard of		I feel bad, in my family we were 15 but we have remained four sisters. We don’t have a brother it pains me when reminded
Then during rain season fisheries close the river. We experience extreme hunger during rain season and transport is difficult to the market as a result of floods. We are always caught and taken to prison just because we want to survive during fish ban.				My young brother killed himself by throwing himself to the moving train.
[During] fish bans, they always grab items and fish and put us in cells.		Interpersonal and gender-based (experienced)		I lost my cousin and I am keeping the orphans.
I and my friends were taken to Mumbwa remand prison and had to appear in court and was fined K1,000 each or serve six months imprisonment. I lost fish and had to start from zero. We went to buy fish during fish ban.		I don’t feel ok [when my husband forces me to have sex with him]. I can [only] enjoy sex if there is mutual concert or agreement.
During fish ban, I and my friends suffer so much. As I told you we don’t have other alternatives we depend solely on fish business, because of hunger we do secretly attempt to do fish business, but we are always caught and put sometimes in prisons. Life becomes miserable during fish bans.		Yes, we do [fight], and it happens in most marriages.		Have you ever lost a child before? […] Do you know what killed him?
[I was imprisoned] four days. My child came and paid the fine for my release, but the fish was confiscated		Yes, we women are prone to [sexual assault] by mostly our husbands…		The doctor said it was nominal. The child died at five months.
[I was in a war zone] when the soldiers and police pounced on Chibolya compound. I los my fish through that, I have also heard others in such problems		When I asked him about his extramarital affairs he would just block me and threaten with fighting.		My first born died […] He was swollen.
[I was affected by poisonous chemicals or spray] by the teargas [from] the police.		I just had a fight with a man at the river who wanted to sleep with my by force around 02:00hrs.		I don't know the sickness that killed him.
		I have been forced at the river by a fisherman who was drunk, but we fought and he did not do anything.		The fist one it was diarrhea, another one high body temperature.
		I was at school and was being kept by my sister, and the man who forced me to sleep with him was being kept once I was pregnant. That’s how I got married, but I used to love him and we were in a relationship before that incidence.		The child was taken for circumcision. From there he got sick and died in the UTH.
		I attempted to beat [my husband] with a bottle but it missed him.		He had yellow fever.
				One was due to stomach ache, and others were twins.
		Interpersonal and gender-based (witnessed, heard of)		The child used to have high body temperature and was sick for a long period.
		...especially children. I have seen [sexual assault or rape] to children.		One died as a result of running away from home he contracted an unknown sickness after one day in clinic he died.
		…that trend happens where we go to buy fish at the river. You will find a twelve year old forced in marriage.
		One of the fishermen has a girlfriend who wanted to get married to another man because the fishermen had three women. The fisherman got angry and destroyed all the fish for that girl. The girl was ordered by the fishermen to abort his pregnancy. The girl died a week ago after attempting to remove the pregnancy through abortion.
		Interpersonal (experienced, witnessed, heard) - attack/assault (not gener-based), knife/gun, kidnapping, war zone, thieves, etc.
		Some people went to kill birds using shotguns. Surprisingly one of them was shot in a very mysterious circumstance. We are still perplexed about the incident, because we knew the young man as he lived within our neighborhood. Such problems happen to people who come from town.
		Today, I heard of someone who has been attacked and sustained broken arm.
		There at the river there is a girl friend who used to go out with my husband. When I arrive there she always comes to insult me...
		...most people who live in grass houses are prone to that. Some fires are as a result of sabotage by people who have been offended.
		...I have heard and I have seen my husband being attacked by [a] girlfriend […] with a knife.
		I assaulted a minibus driver because they had broken [into] my fridge for fish.
		...one person was bewitched to the extent that his arm started melting away starting from the finger. We hear a lot of stories of witchcraft.
		…Some game rangers came and stormed our houses in search of game meat…
		From town we load our fridges with ice blocks. Then from the river we load fish in our fridges and load it in trucks. Sometimes thieves follow us like the way we were robbed.
		...my brother was nearly shot with a gun by thieves who broke into the house. The bullet missed him…
		No [I have not been in a place of war], I have just witnessed riots.
		Non-interpersonal (experienced) - natural (fire, water, animal attack, sickness), accident (road, water), etc.
		When flood[s] come especially in rain season, our houses submerge in water. We always move to safer places. This causes a lot of suffering to us because of such movements.
		…At one time we nearly caused an accident on the river, and then again we had a road accident near garden house. Another time we had an accident where we lost our friend.
		We drink contaminated drink […] we buy chlorine and use in water.
		... we don’t have safe water. The water is contaminated and may cause cholera or diarrhea diseases.
		Like in Johannesburg, there is poor water reticulation. As a result it can cause people to die of diseases like cholera.
		At one time there were a lot of floods such that it was difficult to find a place where to sleep. [My husband] even lost fish due to the same floods.
		A lot of people die in water, even my child died in water. When people die in water some bodies decompose before retrieving it. Due to lack of protective clothes, people touch those dead bodies which are a threat to disease.
		I have been affected by floods and some people die with such floods. We need to be helped with life jackets.
		Here at the river we live a nomadic type of life. During floods we migrate to higher land where we even do a bit of farming. Now we have heard that our house have been demolished so we don’t know how we shall survive
		I do buy doom, a chemical which I use to kill crawling insects in my house. This chemical when I spray it does affect me a lot.
		I do get affected [by poisonous fumes that have been sprayed], especially when I am fumigating my home killing cockroaches and crawling insect. It affects me so much. I get flu and cough.
		Non-interpersonal (witnessed or heard of)
		...Some people on boats are attacked by hippos while others drown because they are unable to swim.
		At one time we had to leave someone who was very sick in Mazabuka hospital. We were in the same vehicle and this person became ill. I do not know what happened to that person.
		...some people in the past years died in a road accident. The accident was so fatal such that all of them were crushed beyond human recognition. They were just packed in sacks…
		I […] witnessed eight people who drowned in water when the boat over turned after being hit by the hippo
		We always witness friends that die while we had been with them few hours or minutes ago […] But there is nothing we can do but to continue with business in order to sustain our families.
		...some of our friends have died in water through drowning, attacks by crocodiles and hippos.
		...Where we go to the river, I just found [out] that the children were nearly suffocated in the house [from fumigation of poisonous substances]...
		Sickness
		Most of my relatives suffered from malaria and other diseases not HIV.

## Sheet: Psychosocial Outcomes
Psychosocial Outcomes
Local idioms of distress		PTSD sx		Suicidal ideation		Anxity and depression
		Arousal and reactivity (not incl. suicidal ideations)
It troubles my heart [to recall bad incidences that happened in my life].		Avoidance		[Sometimes I would drop down and die or tere is no more future for me] when I have a lot of problems [for example, when there is] no peace at home. You are just fighting and quarreling.		If there is no fish, I just make shelter of plastics and sleep
Sometimes I could accidentally bump into an item in my own house and it breaks. This causes anger in my heart but at last I just control myself		Intrusion (incl. dreams)		No, [I haven't been stabbed with a knife by anybody], but I stabbed myself.
I even feel pain in my heart.		Negative alterations		I just hurt myself on the eye. [I have not been assaulted] other than that.
Yes, [I normally have time when I blame myself over something bad which has happened to me], and it always brings evil thoughts.				Sometimes I think about death. It's better I died, but sometimes I say God is the one who knows
[When I felt like sleep or having sex with another man apart from my husband], I just pray to God for help so that God could remove the evil from my heart.		Arousal (incl. nighmares not associated with traumatic event)		There was a time when my husband died. My mother also died, after that my father also died. It was death after death within a short space of time. I was hoping to die, I even stopped eating food. I felt there was no future for me.
There at the river there is a girl friend who used to go out with my husband. When I arrive there she always comes to insult me. I always fall sick every time, now I don’t know whether it’s the torture or maybe I think too much. I don’t normally have peace, always thinking on how to get rid of her in my mind.		Sometimes I could accidentally bump into an item in my own house and it breaks. This causes anger in my heart but at last I just control myself.		My young brother always says if I am tested HIV positive I can commit suicide.
My child was very sick and my business went down. Things were just hard for me, I was tortured in my mind and I developed anger and hate in my heart. That resulted into sweating and fast pumping of the heart.		...sometimes I wake up from bed with bitterness.
[Memories that bring anger and hate because of bad things that have happened in the past]…feels like an injury to the heart.		...Sometimes even when I am not reminded, I do feel that pain and hate. I don’t know how that comes to me. I do have tempers.
When I pass through problems that are difficult, I remember the father of my children. This creates pain and injury to my heart.		... maybe it's because of over thinking about something which causes such dreams. I sometimes attribute it to the devil.
... maybe it's because of over thinking about something which causes such dreams. I sometimes attribute it to the devil.		When I have a serious problem in such a moment [of sleeples nights], I pray to God.
That depends on someone’s heart [whether they sleep with a fisherman], otherwise fish is sold to anymore. [?]		I assaulted a minibus driver because they had broken [into] my fridge for fish.
...sometimes I wake up from bed with bitterness.		[I beat my husband because] my temper rose because he was denying when I asked him about the girlfriend
[Bad memories] do not give peace.		Bad things irritate and may cause one to fight someone.
I used to feel good [about having sex with other men before marriage] because I was being used by he devil. This time that’s when I feel it has no profit in my life.		When I am thinking about something, then someone comes to disturb me, I always yell at that particular person.
... maybe it's because of over thinking about something which causes such dreams. I sometimes attribute it to the devil.		I do dream that I have fallen in a ditch or bitten by a snake […] It affects someone so much because such dreams makes one to live in fear.
When I pass through problems that are difficult, I remember the father of my children. This creates pain and injury to my heart.		There at the river there is a girl friend who used to go out with my husband. When I arrive there she always comes to insult me. I always fall sick every time, now I don’t know whether it’s the torture or maybe I think too much. I don’t normally have peace, always thinking on how to get rid of her in my mind.
Sometimes it just comes when I am in bed like vision, thinking about what happened to my relatives. When I think too much it just comes like a vision.
		Avoidance
		I normally ignore and forget [when I experience heart beats and remember a bad event].
		In most cases I avoid [bad] memories because there is no future in the past.
		I normally get busy with other people to avoid thinking about bad things which happened to me
		...going out with different men. I avoid that now because it can bring me problems.
		The issue of having sex with other men [reminds me of my past and I don't do it now.]
		We always witness friends that die while we had been with them few hours or minutes ago. Such things bring fear on us. But there is nothing we can do but to continue with business in order to sustain our families.
		I can't completely avoid such memories. I just ignore it.
		The misbehaving that we used to do with my friends. I do avoid that behavior.
		I think of the problems that we passed through with the late husband and feel may if I get married I may face the problems.
		Intrusion (incl. dreams that are "representative or thematically related to the major threats involved in the traumatic event")
		When I pass through problems that are difficult, I remember the father of my children. This creates pain and injury to my heart.
		[In my dream] sometimes I feel something oppressing me or wizard attacking me. When I wake up I pray about it to God.
		I was taken to the hospital as a result of [the heart pumping so fast and sweat coming out of my body as a result of such anger]. They tested me for BP but I had nothing. BP was ok.
		Sometimes it just comes when I am in bed like vision, thinking about what happened to my relatives. When I think too much it just comes like a vision.
		...at one time I was nearly knocked down by a car because [I was overtaken by bad thoughts or memories to the point of getting disturbed].
		I do dream someone is feeding me with something that can cause even sickness.
		We were [ten or 11] in the family, but we left four. Of us I am the one female. I do have dreams of these siblings come and chatting with me, but when I wake up I discover it’s a dream
		I do dream about dead people coming to me.
		I had a dream which troubled me so much. Just after prayers, I dreamt a of dog trying to sleep with me.
		Sometimes I dream we are fighting or being bitten by a snake.
		I do have bad dreams where I am being chased, fallen in to the ditch or sleeping with another man.
		I sometimes dream I am dead or my relatives have died and so on.
		I avoid getting married because I don’t want to have problems again; I just think on ways of having good capital and build my own house.
		Sometimes I feel some headache or as if I am not thinking properly or rather confused. To avoid that, I just pray to God.
		Negative alterations in cognitions or mood
		Yes, [I normally have time when I blame myself over something bad which has happened to me], and it always brings evil thoughts.
		...Sometimes even when I am not reminded, I do feel that pain and hate. I don’t know how that comes to me. I do have tempers.
		I do think about my parents who died and [also] children who are orphans.
		Loneliness don’t choose places either home or at a place of business. I normally think on my hardship of taking care of my children
		I do have such memories especially when one of the members of the family is sick, I always think maybe he/she might as well die.
		[I feel people have neglected me] when [I am] passing through serious problems and feel the relatives don’t care and other people don’t understand [me].
		That surely happens [to me]. If someone is passing through problems few relatives or friends visit such brings such thoughts [that friends or relatives have forsaken you].
		I even tell the children that I can die anytime.
		In most times, [I] blame myself, especially in my marriage. I feel may be I am at fault that why my husband moves away from home to look for other women. The guilt comes sometimes.
		I don't remember the last time [my husband has beaten me]. It has taken time.
		He went out to drink without leaving money for relish and came 22 hrs. He gave me money to go and buy [it] at 22hrs, and I reacted to that. That is what caused fighting.
		Sometimes I am despised by my own relatives. Even if I suffer so much, they don’t help me.
		I do blame other people even when I am the one who is at fault.
		As I told you, I have never gone to school, my husband is unemployed, most of my relatives have died and I have grown up in hardship. I do not know organizations that can help me.
		Yes [I sometimes feel maybe I am bad to people] when I am being accused by people. I feel maybe I am the causer of problems
		[I feel forsaken by people] when no one gives me phone calls.
		I do ask myself why things work for other and not with me.
		Death is not predictable I always think if I had to die like my husband, what inheritance will I leave behind to my children. That thought bothers me.

## Sheet: HIV Risk Factors
HIV Risk Factors
Condom		Transactional sex for fish		Transactional sex for transport		Partner risk		Forced sex		Religion as protective factor		Fear of testing		Lack of education		Alcohol use
Negative connotation of condoms		Only 1 person - transactional sex														Common in fishing comms
		In most cases us women fish traders find it difficult to buy fish from fishermen and as a result most women who are married end up with sexual partners who are fishermen in order to have access to fish. Some women fish traders sell their bodies for fish.		Yes, there is a certain driver who takes us to the river, that driver wanted to have sex with me but I refused and told him that I am a married woman. But there are others who do that. The husband for my friend wasted ten thousand kwacha on women		Own partner		I have been forced at the river by a fisherman who was drunk, but we fought and he did not do anything.		No [they did not drink beer]. They are church people, but there is another group which drinks beers who even laugh at us.		"Why do people fear to go for HIV test?"		Some people fear to die of BP if they discover they have HIV.		Previous bx
Condoms prevent HIV and STIs, [but] people feel condoms don’t give full sexual satisfaction. So they would go live for proper enjoyment. Condoms prevent pregnancy if one wants children.		Most of the women that do fish business are not honest. They come to get married to fishermen in order to get favours from fishermen. These women have husbands back in town.		To some people it’s their heart [to sleep or have sex with men in exchange for money or fish]; to some its lust, and others, it’s because of the suffering which they face in their homes		I and others who live in Kafue near the river have husbands. The problem is with the women who come from here in town, they go out with our men. This situation causes fighting and confusion in our homes.		I was at school and was being kept by my sister, and the man who forced me to sleep with him was being kept once I was pregnant. That’s how I got married, but I used to love him and we were in a relationship before that incident.		In most cases fishermen demands for sex for them to sell you fish. To those who have no self-control it’s a big problem. But for me as a Christian I just avoid buying from such fishermen because not every fisherman does that.		Some people already sense that if they go for test automatically they will be positive. So they avoid to have more worries.		Some would not want to know their status for fear of dying of BP.		Husband
[I don't use a condom with my husband because] I am not a girlfriend. Maybe [he uses a condom with his girlfriend].		Most fishermen who are women seek favors from fishermen who normally catch a lot of fish. Now due to difficulties in buying fish most women end up having sexual affairs with such fishermen in order to get fish from them. Most respected women fall into such trap to simple fishermen because of fish. Such posses a threat of sexually transmitted diseases like HIV and STIs		Most of the women that do fish business are not honest. They come to get married to fishermen in order to get favours from fishermen.		Sometimes my husband moves away from matrimonial home for other women, then after some time comes back.		It happens and I feel bad because you can’t enjoy [forced] sex. There must be mutual agreement. I do get tired sometimes.		Such things [as feeling like I want to have sex with another man] do happen. We are human beings. [… ]I just pray to God for help so that God could remove the evil from my heart.		They know their immoral behavior.		...Others say they can only go for the HIV test when they are sick.
With my boyfriend, no, I [was not using condoms]. I was using condoms with others because I never wanted to affect my boyfriend.		Some women go to the river with little or no capital but with the intention of selling their bodies with fish from the fishermen. Other women agree to sleep with fishermen because they don’t want to come back to town without fish due to scarcity of fish.				My husband was also cheating on me when he goes to the river, so I decided that we build a house and start living there.		...especially children. I have seen [sexual assault or rape] to children.		The last time we went out at the river with my friends, we went for prayers at a nearby church gathering for two days.		They fear to be told hey are infected by HIV. My young brother always says if I am tested HIV positive I can commit suicide.		Do you have any questions for me as the interviewer? Respondent: What can one do to in order to avoid HIV infections?		Common in fishing comms
Some people say it doesn’t give sexual pleasure.		I used to do that, [have sex in exchange for fish or money], before.				I think about the immoral behavior of my husband, thinking maybe we may die of HIV and leave children suffering without support in school		…We women are prone to [sexual assault] by mostly our husbands who forces us when you are not ready for it.		I only have my fellow widows who are my friends and they are church people.		They feel guilty of being told that they are sick.		I don’t know how [HIV] is contracted.		They are fishermen; they [brew] traditional beer called kachasu
[Others do not use condoms because] some want direct action.		The habit of some fish traders who sleep with fishermen is worry some. There is a high risk of sexually transmitted disease like HIV and STIs among fish traders and fishermen				The same women who sell their bodies for fish and money. These people do not select who to sleep with so I am worried about my husband’s loose life to women.		I do use condoms especially when I heard of the affairs of my husband with other women. At times he forced me.		[I avoid such thoughts of having sex with other men during your marriage] because God watches us, and there is HIV and STIs which is a threat to humans.		...Others say they can only go for the HIV test when they are sick.		Through sex with the infected person, sharing same razor blade and during accidents when people mix blood through injuries.		Where we stay at the river they sell beer, but I just stay indoors to avoid quarreling with drunkards.
Some people who are infected want others also to contract the disease [so they refuse to wear condoms].		...in most cases fishermen come to entice women in the pretex of selling them fish, some women fall into that trap and win such favors…				…my husband was not doing targetable business. It was a struggle. Then I introduced him to fish trade since I was the one who knew it best. Immediately he was exposed to a lot of money. He started misbehaving with other women, the acts which he never did.		That system [of forced sex and rape] is very common by men.				They fear to be declared positive. Some people feel embarrassed to start going to collect ARVs at the clinic.		People say we get HIV in different ways.		Some friends have families but their behavior leaves much to be desired. They could be quite alright, go for business, buy fish, and come back to he market in town, but they don’t normally visit or see families first before going back to the river. They would just sell fish and go back without taking care of the welfare of the family. That worries me because they have little children, these women…
It’s difficult when two people are in love. You tend to forget about AIDS		Some of our friends go to the river and get married to the fishermen in order to be buying fish from them meanwhile back in town they have husbands and children. This also worries me. Some have ended up dying with HIV, TB, and other diseases.				I had agreed with my husband to start fish business after he stopped work. With the money that we had he started going to the river to buy fish. The first trip was ok. He made profit. Afterwards he started going out with women until a friend advised me to take over the business from him for now.						They must be ignorant people because each person should know his status and health.		It is a disease which is like malaria because some people who follow instruction get healed.
He refuses [to wear a condom] and accuses me that maybe I found another man.		Fishermen want sexual relationship before given serious business. If you refuse they don’t normally sell you fish. Thats the more reason why we stay up to two weeks or more to wait for fish. All fish should be given first to the girl friends then we are considered at last.				You see if you were in love with someone, and someone starts cheating on, you lose trust. I have lost trust.						For fear. Some don’t want to know their status.		Q: How does [HIV] come? A: Through prostitution.		Deny drinking
It’s like eating a sweet with its packaging material.		Women do have boyfriends that catch fish for them. The fishermen cannot sell you fish until the girlfriends are supplied first.				I stopped going out with [a fisherman] after discovering he had a family.						Some people fear to die of BP if they discover they have HIV.		[HIV] is a disease which is transmitted by sharing same razor blade, through sexual intercourse with an infected person, blood transfusion, use of same syringes needles as injection to different people.		I have never tested beer in my life. […] I sell beer at home.
[If my hubby decides to use a condom], I can’t be happy; I can suspect him to be sick with STIs or may be he suspect me of such diseases.		They find men at the river and meet in small shelters along the river. Some even marry fishermen.				I go out with a man who is not my husband. So I may not know how him and the wife move and keep themselves.						Some would not want to know their status for fear of dying of BP.		HIV comes mostly through sex, fighting if blood mixes with another person, or if your blood in prone to diseases.		No [they did not drink beer]. They are church people, but there is another group which drinks beers who even laugh at us.
At first [my man friend and I] used to use condoms but now we stopped [because] we went for HIV test and both of us were negative.		Some people get married to other men in order to make profit while they have husbands.				He left me for seven years and married another wife but he came to me and apologized. […] Since he apologized somehow he may be faithful.								It’s a disease which is transmitted through unprotected sex, using the same razor blade, sharing the same cups, or through blood transfusion.
At first I did [use a condom], but later we stopped using condoms […] The man became difficult and we never went for testing. […] [I broke up that relationship with that fisherman because] he was going out with a lot of women.		There are rules which chairmen at the river impose on all traders. Such rules contribute to prostitution in fish trade. Women are compelled to associate with fishermen for them to have access to the fish.				In my marriage with my first hubby, we stayed for three years. My husband started practicing infidelity which resulted into our marriage problems.								I would like to know more about HIV and business. The same knowledge can be used to teach others as well.		Endorse drinking behavior
Some times one may be infected in marriage, so it is important to use [a condom].		To some people it’s their heart [to sleep or have sex with men in exchange for money or fish]; to some its lust, and others, it’s because of the suffering which they face in their homes				At first I did [use a condom], but later we stopped using condoms […] The man became difficult and we never went for testing. […] [I broke up that relationship with that fisherman because] he was going out with a lot of women.								Issues of boyfriend I avoid, because I can die fast.		Yes [I drink beer].
My husband had to hide his status for one year without disclosing to me and was refusing to use condoms. That’s the reason behind my divorce.						...I was not sure of the movement of my husband with his sexual partners.								Q: What makes you think you can’t have HIV? A: I know myself Q: Do you know your status? A: Yes, I am ok
These things can break during the act and still on can have HIV.						He was a drunkard and was HIV positive. My husband had to wide his status for one year without disclosing to me and was refusing to use condoms.										History of drinking
																Long ago I used to drink.
						Other people's partners										No, but I used to drink a bit a long time ago.
						I have a friend who was doing fish trade with the husband. The husband started misbehaving at the river and married another woman. The woman was HIV positive. The man contracted it from that other woman and infected my friend also. As I am talking my friend is HIV positive...										No, I don't drink beer. […] Some of my friends were drinking beer. […] I just drank soft drinks, not beer. […]It's not possible to forget some bad things. At one time I was involved in beer drinking and it's difficult to forget.
						You will find one man goes out with three women here at fish business. This result in all of them getting infected [with HIV].										I used to drink yen years ago but now I don’t. […] I don’t meet any men or man because I don’t drink. I can’t follow men in drinking sprees.
						There is immorality at the river. One man can have sex with a lot of women so diseases are all over. They just exchange women. There is no permanent marriage.										Long ago I used to drink. […] Even when I go to the kitchen party where they drink beer, I don't partake of it. […] I do feel bad when I remember the times I used to drink; I feel that I wasted time instead of serving God.
						One of the fishermen has a girlfriend who wanted to get married to another man because the fishermen had three women. The fisherman got angry and destroyed all the fish for that girl.
																Husband
																It was the issue of beer drinking. He went out to drink without leaving money for relish and came 22 hrs. He gave me moneyt o go and buy at 22hrs and I reacted to that. That is what caused fighting.
																[I am worried about HIV] because my husband drinks and goes out with other women. I feel I may get it as well.
																[My ex-husband] was a drunkard and was HIV positive. My husband had to hide his status for one year without disclosing to me and was refusing to use condoms. That’s the reason behind my divorce
																Beer drinking [makes me differ with my husband].
																Drugs
																[HIV is a probem in my community] very much. People move with drugs others are always sickly.

## Sheet: Emergent Themes
Coping - higher powers		Gender roles and norms		Perceptions of PLWH		Resources for HIV
Attribute negative hx or bx to evil		For a woman NO [there is never a time when couples can have sex outside of marriage], but a man is allowed to have more than one wife, [but] it creates untold suffering to women. Women have no freedom.		Compassion		ARVs
If someone is being used by the devil [having sex outside of marriage] is allowed		[Women who become involved in extra marrital affairs at the river] results in destroying other people’s marriages.		Any way we pray for them. The patient that we have she has lived with HIV for 25 years. The children even know the type of plates and cups she uses when eating and drinking.		I tested positive and was put on drugs and my health improved.
I used to feel good because I was being used by he devil [when I was having sex with men before marriage]. This time that’s when I feel it has no profit in my life.		For women that is prostitution and for men that is their nature to be in adulterous relationships].		They are just as human as we are.		My CD4 count was low which caused problems.
…maybe its because of over thinking about something which causes such dreams. I sometimes attribute it to the devil.		A man is the head of the house and we as women are helpers in marriage.		They are human beings like us. They are sick, just like other people with other sicknesses.		I do remember the death of my elder brother, I always think may be if it was this time, he could not have died because of the introduction of ARVs
Q Is there a time when a man and woman in marriage allowed to have sex outside marriage? A: If someone is being used by the devil its allowed Q: are you sure its allowed? A: yes its allowed		It brings shame and disgrace and disrespectful to your partner [when women have sex outside of their marriage].		Some laugh at them. Others sympathize with them knowing that it’s just a sicknesses. Any one can fall sick.		They fear to be declared positive. Some people feel embarrassed to start going to collect ARVs at the clinic
		Q: Have you ever seen someone forced to have sex in marriage or someone engaged in sexual relation which she does not like? A: It means she is willing, unless we are talking about someone being forced in marriage that can be understood.		We just have to encourage them to go to the hospital
God		We need a lot of help especially women in fish trade. Women are supposed to be respectful and take care of families. The behavior at the river is very bad.		Some are looked after well, others are not. It depends on the type of community and family one comes from.		Education
I just put everything in the hands of God.		[My husband and I differ] sometimes if I delay or hesitate or fail to carry out instruction.		People in the community talk to them and encourage them.		Some people on bicycles do pass through and they do some sensitizations on HIV and on malaria.
I don’t have bad dreams. I just pray.		There must be mutual respect and love from the man and woman. A man has to be caring and loving to the wife, while a woman has to submit take care of the husband and have self control even when there is a problem at homes. A woman has to welcome both families in good manner...		Sometimes we know them when their health deteriorates. We treat HIV patients with love and supporting them in the area of their needs.
I thank God the way he keeps me, though there are some shortcomings in life.		[The role of women in marriage is] to perform her domestic duties like cleaning the house, cooking and making sure that her hubby is clean and presentable e.g. shaving puberty hair.				Testing
Sometimes I think about death. It's better I died, but sometimes I say God is the one who knows		[The husband] has to take care of the wife. The wife has to submit to the husband.		Stigma		I used to take [my children for testing] during their under five but now I don’t.
I do have fear when I think about such things. I always pray about it.		A woman should be doing all the duties that a man would request in a home.		Some understand them. Others laugh at them if they knew their life style and how careless they lived.		We used to go after six months, but now we told to go three. After three I am negative.
I had some miscarriage through abortion whilst I was still with my hubby. This makes me to be remorseful and don’t forget about it because I did it, but I confessed to God and I am still confessing.		Some men cheat on their wives which forces their wives to have boyfriends […]as a way of revenge.		We have a lot of orphans taking care of babies by a patient is a problem. The diet for HIV patients is costly.		I am negative. I go there for testing after three months.
		[It is important to have one husband and one wife]because it helps to prevent sexual transmitted diseases like HIV and STIs.		Some understand them. Others laugh at them if they knew their life style and how careless they lived.		Yes, [my children were tested] at the various schools they go to.
Witch doctors not popular		They become one flesh according to the Bible. It also reduces problems in marriages. Polygamy is not good. It produces hatred and tension in marriages.				I got tested when I had a pregnancy. The results were ok. I tested for HIV once this year.
Witchdoctors can’t solve such problems. The church can help		In marriage [sex] is important because God allowed it. The couple is not allowed to deny each other the conjugal rights.				I went out for testing during my pregnancy.
I don’t go to consult witch doctors. I am a Catholic member.		Sometimes the drugs which women take to arouse sex causes problems in marriage. Without it she can’t perform.
I went [to the witch doctor] in the past, but I stopped. Others do go there
Only the church, not witch doctors.
I do get help from tradition counselors, though such help is not consistent.
I don’t believe in fortune tellers or spirits.

## Sheet: Potential Relationship
Potential relationship quotes
Q: What make some women sleep or have sex with men in exchange for money or fish? A: To some people it’s their heart, to some its lust, and others it’s because of the suffering which they face in their homes.
Some friends have families, but their behavior leaves much to be desired. They could be quite alright go for business, buy fish, and come back to the market in town, but they don’t normally visit or see families first before going back to the river. They would just sell fish and go back without taking care of the welfare of the family. That worried me because they have little children, these wome…
[My ex-husband] was a drunkard and was HIV positive. My husband had to wide his status for one year without disclosing to me and was refusing to use condoms.
That trend happens where we go to buy fish at the river, you will find a twelve year old forced in marriage.
